# Supplementary material for: Accurate Visualization of C4d Complement Fragment in Immunohistochemistry by C-Terminal Linear Neoepitope-Specific Antibodies
Source: Int J Mol Sci. 2024 Sep 30;25(19):10526. doi: 10.3390/ijms251910526 (PMC11476897; doi:10.3390/ijms251910526)
Supplement: Supplementary file 1 [file ijms-25-10526-s001.zip]

Archive with 1 entries (1 files):
- ijms-3177179-supplementary.pdf
